# Supplementary material for: Stinging wasps (Hymenoptera: Aculeata), which species have the longest sting?
Source: PeerJ. 2018 May 2;6:e4743. doi: 10.7717/peerj.4743 (PMC5936069; doi:10.7717/peerj.4743)
Supplement: Supplemental Information 1 [file peerj-06-4743-s001.txt]

sting	mesosoma	species	wsting	wmesosoma	vsting	vmesosoma
2.99	4.69	w	2.99	4.69	8.1	5.237
5.02	7.81	w	5.02	7.81	4.85	2.979
2.36	1.93	w	2.36	1.93	7.839	3.378
2.02	1.93	w	2.02	1.93	9.106	4.682
3.06	3.07	w	3.06	3.07	5.959	3.141
2.28	3.38	w	2.28	3.38	13.524	7.423
1.26	1.67	w	1.26	1.67	3.34	1.916
1.83	2.83	w	1.83	2.83	9.31	6.864
4.23	5.22	w	4.23	5.22	11.914	8.081
9.38	11.49	w	9.38	11.49	6.689	5.032
1.09	1.66	w	1.09	1.66	4.006	3.442
1.74	3.73	w	1.74	3.73	4.832	3.351
4.46	6.98	w	4.46	6.98	4.099	3.08
4.89	6.32	w	4.89	6.32	5.983	3.494
0.77	1.31	w	0.77	1.31	6.848	4.94
2.41	2.21	w	2.41	2.21	4.463	3.138
5.49	9.1	w	5.49	9.1	9.247	4.513
3.39	4.72	w	3.39	4.72	7.55	4.131
4.37	5.41	w	4.37	5.41	5.766	2.848
2.69	3.84	w	2.69	3.84	5.69	3.544
4.74	8.43	w	4.74	8.43	10.436	6.265
2.07	3	w	2.07	3		
14.33	14.35	w	14.33	14.35		
4.66	9.08	w	4.66	9.08		
4.31	5.24	w	4.31	5.24		
3.54	4.82	w	3.54	4.82		
3.96	5.14	w	3.96	5.14		
2.15	3.29	w	2.15	3.29		
4.89	3.61	w	4.89	3.61		
5.06	8.9	w	5.06	8.9		
4.59	7.2	w	4.59	7.2		
3.87	8.19	w	3.87	8.19		
2.1	2.69	w	2.1	2.69		
2.89	2.18	w	2.89	2.18		
4.73	5.43	w	4.73	5.43		
3.66	4.71	w	3.66	4.71		
2.7	5.54	w	2.7	5.54		
5.39	9	w	5.39	9		
3.81	6.44	w	3.81	6.44		
8.1	5.237	v				
4.85	2.979	v				
7.839	3.378	v				
9.106	4.682	v				
5.959	3.141	v				
13.524	7.423	v				
3.34	1.916	v				
9.31	6.864	v				
11.914	8.081	v				
6.689	5.032	v				
4.006	3.442	v				
4.832	3.351	v				
4.099	3.08	v				
5.983	3.494	v				
6.848	4.94	v				
4.463	3.138	v				
9.247	4.513	v				
7.55	4.131	v				
5.766	2.848	v				
5.69	3.544	v				
10.436	6.265	v				
