# Supplementary material for: Stinging wasps (Hymenoptera: Aculeata), which species have the longest sting?
Source: PeerJ. 2018 May 2;6:e4743. doi: 10.7717/peerj.4743 (PMC5936069; doi:10.7717/peerj.4743)
Supplement: Supplemental Information 2 [file peerj-06-4743-s002.txt]

Species	rawsting	rawPain	socPain	Pain	sting_ratio	ratio	sociality	Prey	prey_graph	sting	mesosoma
Apis mellifera	2.99	2	2	2	0.64	0.64	social	Herbivore	Herbivore	2.99	4.69
Xylocopa virginica	5.02	1	1	1	0.64	0.64	solitary	Herbivore	Herbivore	5.02	7.81
Apterogyna sp.	2.36	1	1	1	1.22	1.22	solitary	Unknown	Unknown	2.36	1.93
Bradynobaenus sp.	2.02	1	1	1	1.05	1.05	solitary	Unknown	Unknown	2.02	1.93
Typhoctes peculiaris	3.06	1	1	1	1	1	solitary	Unknown	Unknown	3.06	3.07
Chyphotes mandibularis	2.28	1	1	1	0.67	0.67	solitary	Unknown	Unknown	2.28	3.38
Chyphotes albipes	1.26	1	1	1	0.75	0.75	solitary	Unknown	Unknown	1.26	1.67
Chyphotes belfragei	1.83	1	1	1	0.65	0.65	solitary	Unknown	Unknown	1.83	2.83
Bicyrtes caprioptera 	4.23	1	1	1	0.81	0.81	solitary	Hemiptera	Hemimetabolous insects	4.23	5.22
Sphecius speciosus	9.38	1.5	1.5	1.5	0.82	0.82	solitary	Hemiptera	Hemimetabolous insects	9.38	11.49
Oxybelus argentiopilosus 	1.09	1	1	1	0.66	0.66	solitary	Diptera	Diptera	1.09	1.66
Astata bakeri	1.74	1	1	1	0.47	0.47	solitary	Hempitera	Hemimetabolous insects	1.74	3.73
Bembix amoena 	4.46	1	1	1	0.64	0.64	solitary	Diptera	Diptera	4.46	6.98
Paraponera clavata 	4.89	4	4	4	0.77	0.77	social	Predator	Generalist Predator	4.89	6.32
Solenopsis invicta	0.77	1	1	1	0.59	0.59	social	Predator	Generalist Predator	0.77	1.31
Myrmosa unicolor	2.41	1	1	1	1.09	1.09	solitary	Coleoptera	Coleoptera	2.41	2.21
Anoplius (Notiochares) lepidus 	5.49	2.5	2.5	2.5	0.6	0.6	solitary	Spiders	Spiders	5.49	9.1
Anoplius (Pompilinus) insolens	3.39	2.5	2.5	2.5	0.72	0.72	solitary	Spiders	Spiders	3.39	4.72
Aporus luxus	4.37	2.5	2.5	2.5	0.81	0.81	solitary	Spiders	Spiders	4.37	5.41
Ageniella blaisdellii	2.69	2.5	2.5	2.5	0.7	0.7	solitary	Spiders	Spiders	2.69	3.84
Entypus unifasciatus	4.74	2.5	2.5	2.5	0.56	0.56	solitary	Spiders	Spiders	4.74	8.43
Evagetes sp.	2.07	2.5	2.5	2.5	0.69	0.69	solitary	Spiders	Spiders	2.07	3
Pepsis sp.	14.33	4	4	4	1	1	solitary	Spiders	Spiders	14.33	14.35
Tachypompilus sp.	4.66	2.5	2.5	2.5	0.51	0.51	solitary	Spiders	Spiders	4.66	9.08
Sericopompilus sp.	4.31	2.5	2.5	2.5	0.82	0.82	solitary	Spiders	Spiders	4.31	5.24
Arachnospila arctus	3.54	2.5	2.5	2.5	0.73	0.73	solitary	Spiders	Spiders	3.54	4.82
Anoplius (Arachnophroctonus) chiapanas	3.96	2.5	2.5	2.5	0.77	0.77	solitary	Spiders	Spiders	3.96	5.14
Rhopalosomatidae nearcticum	2.15	1	1	1	0.65	0.65	solitary	Grylloptera	Hemimetabolous insects	2.15	3.29
Sapyga elegans	4.89	1	1	1	1.35	1.35	solitary	Imature Hymenoptera	Immature Hymenoptera	4.89	3.61
Scoliia dubia dubia	5.06	1	1	1	0.57	0.57	solitary	Coleoptera	Coleoptera	5.06	8.9
Camposomerus tolteca	4.59	1	1	1	0.64	0.64	solitary	Coleoptera	Coleoptera	4.59	7.2
Methoca stugia	3.87	3	3	3	0.47	0.47	solitary	Coleoptera	Coleoptera	3.87	8.19
Diamma bicolor	2.1	1	1	1	0.78	0.78	solitary	Coleoptera	Coleoptera	2.1	2.69
Anthobosca sp.	2.89	1	1	1	1.32	1.32	solitary	Coleoptera	Coleoptera	2.89	2.18
Myzinum sp.	4.73	1	1	1	0.87	0.87	solitary	Coleoptera	Coleoptera	4.73	5.43
Tiphia sp. 1	3.66	1	1	1	0.78	0.78	solitary	Coleoptera	Coleoptera	3.66	4.71
Tiphia sp. 2 	2.7	1	1	1	0.49	0.49	solitary	Coleoptera	Coleoptera	2.7	5.54
Vespa crabro 	5.39	2	2	2	0.6	0.6	social	predator	Generalist Predator	5.39	9
Polistes apachus 	3.81	2.5	2.5	2.5	0.59	0.59	social	predator	Generalist Predator	3.81	6.44
Atillum jucundum	8.1	2	2	2	1.546687	1.546687	solitary	Imature Hymenoptera	Immature Hymenoptera	8.1	5.237
Cephalomutilla haematodes	4.85	2	2	2	1.628063	1.628063	solitary	Imature Hymenoptera	Immature Hymenoptera	4.85	2.979
Dasylabris sp.	7.839	2	2	2	2.320604	2.320604	solitary	Imature Hymenoptera	Immature Hymenoptera	7.839	3.378
Dasymutilla gloriosa	9.106	2	2	2	1.944895	1.944895	solitary	Imature Hymenoptera	Immature Hymenoptera	9.106	4.682
Dasymutilla nigripes 	5.959	2	2	2	1.897167	1.897167	solitary	Imature Hymenoptera	Immature Hymenoptera	5.959	3.141
Dasymutilla occidentalis 	13.524	3	3	3	1.821905	1.821905	solitary	Imature Hymenoptera	Immature Hymenoptera	13.524	7.423
Ephuta bellus	3.34	1	1	1	1.743215	1.743215	solitary	Imature Hymenoptera	Immature Hymenoptera	3.34	1.916
Hoplomutilla phoreys	9.31	2	2	2	1.356352	1.356352	solitary	Imature Hymenoptera	Immature Hymenoptera	9.31	6.864
Hoplomutilla xanthocerata	11.914	2	2	2	1.474322	1.474322	solitary	Imature Hymenoptera	Immature Hymenoptera	11.914	8.081
Mutillina Slovakia	6.689	1.5	1.5	1.5	1.329293	1.329293	solitary	Imature Hymenoptera	Immature Hymenoptera	6.689	5.032
Myrmilla erythrocephala	4.006	1.5	1.5	1.5	1.163858	1.163858	solitary	Imature Hymenoptera	Immature Hymenoptera	4.006	3.442
Pertyella haracioi	4.832	1.5	1.5	1.5	1.441958	1.441958	solitary	Imature Hymenoptera	Immature Hymenoptera	4.832	3.351
Pristomutilla sp.	4.099	1.5	1.5	1.5	1.330844	1.330844	solitary	Imature Hymenoptera	Immature Hymenoptera	4.099	3.08
Pseudomethoca sanbornii	5.983	1.5	1.5	1.5	1.712364	1.712364	solitary	Imature Hymenoptera	Immature Hymenoptera	5.983	3.494
Pseudophotopsis komarovii	6.848	1.5	1.5	1.5	1.386235	1.386235	solitary	Imature Hymenoptera	Immature Hymenoptera	6.848	4.94
Sigilla dorsata	4.463	1.5	1.5	1.5	1.422243	1.422243	solitary	Imature Hymenoptera	Immature Hymenoptera	4.463	3.138
Smicromyrme viduata	9.247	1.5	1.5	1.5	2.04897	2.04897	solitary	Imature Hymenoptera	Immature Hymenoptera	9.247	4.513
Sphaeropthalma pensylvanica	7.55	2	2	2	1.827645	1.827645	solitary	Imature Hymenoptera	Immature Hymenoptera	7.55	4.131
Stenomutilla argentata	5.766	2	2	2	2.024579	2.024579	solitary	Imature Hymenoptera	Immature Hymenoptera	5.766	2.848
Timulla grotei	5.69	2	2	2	1.60553	1.60553	solitary	Imature Hymenoptera	Immature Hymenoptera	5.69	3.544
Tramautomutilla sp. Paraguay	10.436	3	3	3	1.665762	1.665762	solitary	Imature Hymenoptera	Immature Hymenoptera	10.436	6.265
