# Supplementary material for: Stinging wasps (Hymenoptera: Aculeata), which species have the longest sting?
Source: PeerJ. 2018 May 2;6:e4743. doi: 10.7717/peerj.4743 (PMC5936069; doi:10.7717/peerj.4743)
Supplement: Supplemental Information 3 [file peerj-06-4743-s003.txt]

kind	ratio	toxic	Pain
10	0.47	NA	1
10	0.47	NA	3
10	0.49	NA	1
10	0.51	NA	2.5
10	0.56	NA	2.5
10	0.57	NA	1
10	0.59	NA	1
10	0.59	3.7	2.5
10	0.6	NA	2.5
10	0.6	2.9	2
10	0.64	NA	2
10	0.64	63	1
10	0.64	22	1
10	0.64	2.8	1
10	0.65	NA	1
10	0.65	NA	1
10	0.66	NA	1
10	0.67	NA	1
10	0.69	NA	2.5
10	0.7	NA	2.5
10	0.72	NA	2.5
10	0.73	NA	2.5
10	0.75	NA	1
10	0.77	NA	4
10	0.77	6	2.5
10	0.78	NA	1
10	0.78	NA	1
10	0.81	NA	1
10	0.81	NA	2.5
10	0.82	NA	1.5
10	0.82	46	2.5
10	0.87	NA	1
10	1	NA	1
10	1	65	4
10	1.05	NA	1
10	1.09	NA	1
1000	1.163858	NA	1.5
10	1.22	NA	1
10	1.32	NA	1
1000	1.329293	NA	1.5
1000	1.330844	NA	1.5
10	1.35	NA	1
1000	1.356352	NA	2
1000	1.386235	NA	1.5
1000	1.422243	NA	1.5
1000	1.441958	NA	1.5
1000	1.474322	NA	2
1000	1.546687	NA	2
1000	1.60553	NA	2
1000	1.628063	NA	2
1000	1.665762	NA	3
1000	1.712364	NA	1.5
1000	1.743215	NA	1
1000	1.821905	71	3
1000	1.827645	NA	2
1000	1.897167	NA	2
1000	1.944895	NA	2
1000	2.024579	NA	2
1000	2.04897	NA	1.5
1000	2.320604	NA	2
